# Supplementary material for: Evolutionary dynamics of whole-body regeneration across planarian flatworms
Source: Nat Ecol Evol. 2023 Oct 19;7(12):2108–24. doi: 10.1038/s41559-023-02221-7 (PMC10697840; doi:10.1038/s41559-023-02221-7)
Supplement: Supplementary file 4 — Supplementary Tables 1, 2 and 6. [file 41559_2023_2221_MOESM4_ESM.xlsx]

## Sheet: S. Table 1
Supplementary Table 1. Head regeneration abilities of planarian strains or species analysed in this manuscript. For some species, more than one field isolate was analysed (e.g., three asexual isolates of Dugesia sicula showing similar head regeneration ability). The names of outgroup species are in bold. ?*: insufficiently studied species, but with reported indications of robust head regeneration…
species	code	head regeneration ability group
Bdellocephala angarensis	Bang	n/a		Group A: robust regeneration
Bdellocephala annandalei	Bann	n/a		Group B: restricted regeneration
Bdellocephala cf. brunnea	Bbru	B		Group C: poor regeneration
Bdelloura candida	Bcan	C
Bipalium kewense	Bipa	?*
Caenoplana decolorata	Terr	n/a
Camerata robusta	Came	C
Cercyra hastata	Chas	B
cf. Atrioplanaria	cf. Atrio, Phsa	A
cf. Romankenkius	Roma	n/a
cf. Seidlia	Seid	n/a
cf. Spathula sp. 1	Spat	n/a
cf. Spathula sp. 2	Spas	B
cf. Spathula sp. 3	Spab	B
cf. Uteroporus	-	C
Crenobia alpina	Calp	n/a
Cura foremanii	Cfor	n/a
Cura pinguis	Cura	B
Cylindrostoma sp.	Cyli	C
Dendrocoelid sp. 1	Dcaa	n/a
Dendrocoelid sp. 2	Pcav	n/a
Dendrocoelum cf. maculatum	Dmac	n/a
Dendrocoelum lacteum	Dlac	B
Dugesia etrusca	-	A
Dugesia japonica	Djap	A
Dugesia sicula	Dsic	A
Dugesia sp.	-	B
Dugesia sp. 1	-	A
Dugesia tahitiensis	Dtah	A
Girardia dorotocephala	Gdor	A/B
Girardia festae	Gfes	A
Girardia tigrina sexual strain	Gsex	A
Hymanella retenuova	Hret	B
Kronborgia cf. amphipodicola	Kamp	C
Macrostomum lignano	Mlig	C
Paucumara sp.	Pauc	n/a
Phagocata gracilis	Pgra	B
Phagocata morgani	Pmor	n/a
Phagocata pyrenaica	Phpy	B
Phagocata sibirica	Psib	n/a
Plagiostomum girardi	-	C
Planaria torva -Croatian strain	Ptoc	B
Planaria torva -The Netherlands strain	Ptor	B
Polycelis felina	Pfel	A
Polycelis nigra	Pnig	A
Polycelis sapporo	Psap	A/B
Polycelis tenuis	Pten	B
Procerodes littoralis	Plit	C
Procerodes plebeius	Pple	n/a
Procotyla fluviatilis	Pflu	B
Prostheceraeus vittatus	Pvit	C
Rhodax sp.	Rhod	?*
Sabussowia dioica	Sdio	B
Schmidtea lugubris	Slug	A
Schmidtea mediterranea asexual stain	Smed	A
Schmidtea mediterranea sexual strain	Smes	A
Schmidtea nova	-	A
Schmidtea polychroa	Spol	A

## Sheet: S. Table 2
Supplementary Table 2. Presence (“1”, green cell) or absence (“0”, white cell) matrix of individual BUSCO genes (Y-axis) in the flatworm transcriptomes (X-axis, in phylogenetic order) (red frame in Fig. 3c), absent from > 90% of the transcriptomes. Red cells: BUSCO genes absent from all transcriptomes. Values for S. mediterranea are highlighted in blue for reference.
	Outgroups				Triclads -planarians
	(Mlig and Pvit: more phylogenetically distant to planarians than Cyli and Kamp)				Maricola							Cavernicola	Geoplanoidea															Dendrocoelidae								Planariidae
BUSCO genes absent from > 90% of the transcriptomes	Mlig	Pvit	Cyli	Kamp	Came	Chas	Bcan	Sdio	Ptri	Plit	Pple	Rhod	Spas	Phsa	Gdor	Gsex	Smed	Terr	Cfor	Djap	Spab	Spat	Cura	Dsic	Slug	Dtah	Spol	Bang	Pflu	Dlac	Pcav	Dmac	Dcaa	Bbru	Bann	Pnig	Roma	Pmor	Psib	Pten	Pgra	Seid	Phpy	Hret	Bipa	Pfel	Psap	Calp	Ptoc
14776at33208	1	1	0	0	0	0	0	0	0	0	0	0	0	0	0	0	0	0	0	0	0	0	0	0	0	0	0	0	0	0	0	0	0	0	0	0	0	0	0	0	0	0	0	0	0	0	0	0	0
65302at33208	1	1	0	0	0	0	0	0	0	0	0	0	0	0	0	0	0	0	0	0	0	0	0	0	0	0	0	0	0	0	0	0	0	0	0	0	0	0	0	0	0	0	0	0	0	0	0	0	0
121127at33208	1	1	0	0	0	0	0	0	0	0	0	0	0	0	0	0	0	0	0	0	0	0	0	0	0	0	0	0	0	0	0	0	0	0	0	0	0	0	0	0	0	0	0	0	0	0	0	0	0
152327at33208	1	1	0	0	0	0	0	0	0	0	0	0	0	0	0	0	0	0	0	0	0	0	0	0	0	0	0	0	0	0	0	0	0	0	0	0	0	0	0	0	0	0	0	0	0	0	0	0	0
191938at33208	1	1	1	0	0	0	0	0	0	0	0	0	0	0	0	0	0	0	0	0	0	0	0	0	0	0	0	0	0	0	0	0	0	0	0	0	0	0	0	0	0	0	0	0	0	0	0	0	0
205220at33208	1	1	0	0	1	0	0	0	0	0	1	0	0	0	0	0	0	0	0	0	0	0	0	0	0	0	0	0	0	0	0	0	0	0	0	0	0	0	0	0	0	0	0	0	0	0	0	0	0
302921at33208	1	1	0	0	0	0	0	0	0	0	0	0	0	0	0	0	0	0	0	0	0	0	0	0	0	0	0	0	0	0	0	0	0	0	0	0	0	0	0	0	0	0	0	0	0	0	0	0	0
336647at33208	1	1	0	0	0	0	0	0	0	0	0	0	0	0	0	0	0	0	0	0	0	0	0	0	0	0	0	0	0	0	0	0	0	0	0	0	0	0	0	0	0	0	0	0	0	0	0	0	0
344611at33208	1	1	0	0	0	0	0	0	0	0	0	0	0	0	0	0	0	0	0	0	0	0	0	0	0	0	0	0	0	0	0	0	0	0	0	0	0	0	0	0	0	0	0	0	0	0	0	0	0
359369at33208	1	1	0	0	0	0	0	0	0	0	0	0	0	0	0	0	0	0	0	0	0	0	0	0	0	0	0	0	0	0	0	0	0	0	0	0	0	0	0	0	0	0	0	0	0	0	0	0	0
367493at33208	1	1	0	0	0	0	0	0	0	0	0	0	0	0	0	0	0	0	0	0	0	0	0	0	0	0	0	0	0	0	0	0	0	0	0	0	0	0	0	0	0	0	0	0	0	0	0	0	0
368670at33208	1	1	0	0	0	0	0	0	0	0	0	0	0	0	0	0	0	0	0	0	0	0	0	0	0	0	0	0	0	0	0	0	0	0	0	0	0	0	0	0	0	0	0	0	0	0	0	0	0
387079at33208	1	1	0	0	1	0	0	0	0	0	0	0	0	0	0	0	0	0	0	0	0	0	0	0	0	0	0	0	0	0	0	0	0	0	0	0	0	0	0	0	0	0	0	0	0	0	0	0	0
393219at33208	1	1	0	0	0	0	0	0	0	0	0	0	0	0	0	0	0	0	0	0	0	0	0	0	0	0	0	0	0	0	0	0	0	0	0	0	0	0	0	0	0	0	0	0	0	0	0	0	0
398202at33208	1	1	1	0	0	0	0	0	0	0	0	0	0	0	0	0	0	0	0	0	0	0	0	0	0	0	0	0	0	0	0	0	0	0	0	0	0	0	0	0	0	0	0	0	0	0	0	0	0
409186at33208	1	1	0	0	0	0	0	0	0	0	0	0	0	0	0	0	0	0	0	0	0	0	0	0	0	0	0	0	0	0	0	0	0	0	0	0	0	0	0	0	0	0	0	0	0	0	0	0	0
440195at33208	1	1	0	0	0	0	0	0	0	0	0	0	0	0	0	0	0	0	0	0	0	0	0	0	0	0	0	0	0	0	0	0	0	0	0	0	1	0	0	0	0	0	0	0	0	0	0	0	0
445031at33208	1	1	0	0	0	0	0	0	0	0	0	0	0	0	0	0	0	0	0	0	0	0	0	0	0	0	0	0	0	0	0	0	0	0	0	0	1	0	0	0	0	0	0	0	0	0	0	0	0
449056at33208	1	1	0	0	0	0	0	0	0	0	0	0	0	0	0	0	0	0	0	0	0	0	0	0	0	0	0	0	0	0	0	0	0	0	0	0	0	0	0	0	0	0	0	0	0	0	0	0	0
453052at33208	1	1	0	0	0	0	0	0	0	0	0	0	0	0	0	0	0	0	0	0	0	0	0	0	0	0	0	0	0	0	0	0	0	0	0	0	0	0	0	1	0	0	0	0	0	0	0	0	0
453056at33208	1	1	0	0	0	0	0	0	0	0	0	0	0	0	0	0	0	0	0	0	0	0	0	0	0	0	0	0	0	0	0	0	0	0	0	0	0	0	0	0	0	0	0	0	0	0	0	0	0
465651at33208	1	1	0	0	0	0	0	0	0	0	0	0	0	0	0	0	0	0	0	0	0	0	0	0	0	0	0	0	0	0	0	0	0	0	0	0	0	0	0	0	0	0	0	0	0	0	0	0	0
480700at33208	1	1	0	0	0	0	0	0	0	0	0	0	0	0	0	0	0	0	0	0	0	0	0	0	0	0	0	0	0	1	0	0	0	0	0	0	0	0	0	0	0	0	0	0	0	0	0	0	0
510174at33208	1	1	0	0	0	0	0	0	0	0	0	0	0	0	0	0	0	0	0	0	0	0	0	0	0	0	0	0	0	0	0	0	0	0	0	0	0	0	0	0	0	0	0	1	0	0	0	0	0
526839at33208	1	1	0	0	0	0	0	0	0	0	0	0	0	0	0	0	0	0	0	0	0	0	0	0	0	0	0	0	0	0	0	0	0	0	0	0	0	0	0	0	0	0	0	0	0	0	0	0	0
548444at33208	1	1	0	1	0	0	0	0	0	0	0	0	0	0	0	0	0	0	0	0	0	0	0	0	0	0	0	0	0	0	0	0	0	0	0	0	0	0	0	0	0	0	0	0	0	0	0	0	0
551632at33208	1	1	0	0	0	0	0	0	0	0	0	0	0	0	0	0	0	0	0	0	0	0	0	0	0	0	0	0	0	0	0	0	0	0	0	0	0	0	0	0	0	0	0	0	0	0	0	0	0
552764at33208	1	1	0	0	0	0	0	0	0	0	0	1	0	0	0	0	0	0	0	0	0	0	0	0	0	0	0	0	0	0	0	0	0	0	0	0	1	0	0	0	0	0	0	0	0	0	0	0	0
556189at33208	1	1	0	0	0	0	0	0	0	0	0	0	0	0	0	0	0	0	0	0	0	0	0	0	0	0	0	0	0	0	0	0	0	0	0	0	0	0	0	0	0	0	0	0	0	0	0	0	0
556510at33208	1	1	0	0	0	0	0	0	0	0	0	0	0	0	0	0	0	0	0	0	0	0	0	0	0	0	0	0	0	0	0	0	0	0	0	0	0	0	0	0	0	0	0	0	0	0	0	0	0
559576at33208	1	1	0	0	0	0	0	0	0	0	0	0	0	0	0	0	0	0	0	0	0	0	0	0	0	0	0	0	0	0	0	0	0	0	0	0	0	0	0	0	0	0	0	0	0	0	0	0	0
569303at33208	1	1	0	0	0	0	0	0	0	0	0	0	0	1	0	0	0	0	0	0	0	0	0	0	0	0	0	0	0	0	0	0	0	0	0	0	0	0	0	0	0	0	0	0	0	0	0	0	0
571149at33208	1	1	0	0	0	0	0	0	0	0	0	0	0	0	0	0	0	0	0	0	0	0	0	0	0	0	0	0	0	0	0	0	0	0	0	0	0	0	0	0	0	0	1	0	0	0	0	0	0
572463at33208	1	1	0	0	0	0	0	0	0	0	0	0	0	0	0	0	0	0	0	0	0	0	0	0	0	0	0	0	0	0	0	0	0	0	0	0	1	0	0	0	0	0	0	0	0	0	0	0	0
585313at33208	1	1	0	0	0	0	0	0	0	0	1	0	0	0	0	0	0	0	0	0	0	0	0	0	0	0	0	0	0	0	0	0	0	0	0	0	0	0	0	0	0	0	0	0	0	0	0	0	0
608669at33208	1	1	1	0	0	0	0	0	0	0	0	0	0	0	0	0	0	0	0	0	0	0	0	1	0	0	0	0	0	0	0	0	0	0	0	0	0	0	0	0	0	0	0	0	0	0	0	0	0
203698at33208	1	0	0	0	0	0	0	0	0	0	0	0	0	0	0	0	0	0	0	0	0	0	0	0	0	0	0	0	0	0	0	0	0	0	0	0	0	0	0	0	0	0	0	0	0	0	0	0	0
304388at33208	1	0	0	0	0	0	0	0	0	0	0	0	0	0	0	0	0	0	0	0	0	0	0	0	0	0	0	0	0	0	0	0	0	0	0	0	0	0	0	0	0	0	0	0	0	0	0	0	0
442169at33208	1	0	0	0	0	0	0	0	0	0	0	0	0	0	0	0	0	0	0	0	0	0	0	0	0	0	0	0	0	0	0	0	0	0	0	0	0	0	0	0	0	0	0	0	0	0	0	0	0
489359at33208	1	0	0	0	0	0	0	0	0	0	0	0	0	0	0	0	0	0	0	0	0	0	0	0	0	0	0	0	0	1	0	0	0	0	0	0	0	0	0	0	0	0	0	0	0	0	0	0	0
495802at33208	1	0	0	0	0	0	0	0	0	0	0	0	0	0	0	0	0	0	0	0	0	0	0	0	0	0	0	0	0	0	0	0	0	0	0	0	0	0	0	0	0	0	0	0	0	0	0	0	0
544849at33208	1	0	0	0	0	0	0	0	0	0	0	0	0	0	0	0	0	0	0	0	0	0	0	0	0	0	0	0	0	0	0	0	0	0	0	0	0	0	0	0	0	0	0	0	0	0	0	0	0
578684at33208	1	0	0	0	0	0	0	0	0	0	0	0	0	0	0	0	0	0	0	0	0	0	0	0	0	0	0	0	0	0	0	0	0	0	0	0	0	0	0	0	0	0	0	0	0	0	0	0	0
591316at33208	1	0	1	1	0	0	0	0	0	0	0	0	0	0	0	0	0	0	0	0	0	0	0	0	0	0	0	0	0	0	0	0	0	0	0	0	0	0	0	0	0	0	0	0	0	0	0	0	0
606795at33208	1	0	0	0	0	0	0	0	0	0	0	0	0	0	0	0	0	0	0	0	0	0	0	0	0	0	0	0	0	0	0	0	0	0	0	0	0	0	0	0	0	0	0	0	0	0	0	0	0
628082at33208	1	0	0	0	0	0	0	0	0	0	0	0	0	0	1	1	0	0	0	0	0	0	0	0	0	0	1	0	0	0	0	0	0	0	0	0	0	0	0	0	0	0	0	0	0	0	0	0	0
629763at33208	1	0	0	0	0	0	0	0	0	0	0	0	0	0	0	0	0	0	0	0	0	0	0	0	0	0	0	0	0	1	0	0	0	0	0	0	0	0	0	0	0	0	0	0	0	0	0	0	0
157138at33208	0	1	0	0	0	0	0	0	0	0	0	0	0	0	0	0	0	0	0	0	0	0	0	0	0	0	0	0	0	0	0	0	0	0	0	0	1	0	0	0	0	0	0	0	0	0	0	0	0
261614at33208	0	1	0	0	0	0	0	0	0	0	0	0	0	0	0	0	0	0	0	0	0	0	0	0	0	0	0	0	0	0	0	0	0	0	0	0	0	0	0	0	0	0	0	0	0	0	0	0	0
331186at33208	0	1	0	0	0	0	0	0	0	0	0	0	0	0	0	0	0	0	0	0	0	0	0	0	0	0	0	0	0	0	0	0	0	0	0	0	0	0	0	0	0	0	0	0	0	0	0	0	0
356175at33208	0	1	0	0	0	0	0	0	0	0	0	0	0	0	0	0	0	0	0	0	0	0	0	0	0	0	0	0	0	0	0	0	0	0	0	0	0	0	0	0	0	0	0	0	0	0	0	0	0
359532at33208	0	1	0	0	0	0	0	0	0	0	0	0	0	0	0	0	0	0	0	0	0	0	0	0	0	0	0	0	0	0	0	0	0	0	0	0	0	0	0	0	0	0	0	0	0	0	0	0	0
365323at33208	0	1	0	0	0	0	0	0	0	0	0	0	0	0	0	0	0	0	0	0	0	0	0	0	0	0	0	0	0	0	0	0	0	0	0	0	0	0	0	0	0	0	0	0	0	0	0	0	0
403171at33208	0	1	0	0	0	0	0	0	0	0	0	0	0	0	0	0	0	0	0	0	0	0	0	0	0	0	0	0	0	0	0	0	0	0	0	0	0	0	0	0	0	0	0	0	0	0	0	0	0
430701at33208	0	1	0	0	0	0	0	0	0	0	0	0	0	0	0	0	0	0	0	0	1	0	0	0	0	0	0	0	0	0	0	0	0	0	0	0	0	0	0	0	0	0	0	0	0	0	0	0	0
450643at33208	0	1	0	0	1	0	0	0	0	0	0	0	0	0	0	1	0	0	0	0	0	0	0	0	0	0	0	0	0	1	0	0	0	0	0	0	0	0	0	0	0	0	0	0	0	0	0	0	0
463071at33208	0	1	0	0	0	0	0	0	0	0	0	0	0	0	0	0	0	0	0	0	0	0	0	0	0	0	0	0	0	0	0	0	0	0	0	0	0	0	0	0	0	0	0	0	0	0	0	0	0
464243at33208	0	1	0	0	0	0	0	0	0	0	0	0	0	0	0	0	0	0	0	0	0	0	0	0	0	0	0	0	0	0	0	0	0	0	0	0	0	0	0	0	0	0	0	0	0	0	0	0	0
465401at33208	0	1	0	0	0	0	0	0	0	0	0	0	0	0	0	0	0	0	0	0	0	0	0	0	0	0	0	0	0	0	0	0	0	0	0	0	0	0	0	0	0	0	0	0	0	0	0	0	0
477052at33208	0	1	0	0	0	0	0	0	0	0	0	0	0	0	0	0	0	0	0	0	0	0	0	0	0	0	0	0	0	0	0	0	0	0	0	0	0	0	0	0	0	0	0	0	0	0	0	0	0
493505at33208	0	1	0	0	0	0	0	0	0	0	0	0	0	0	0	0	0	0	0	0	0	0	0	0	0	0	0	0	0	1	0	0	0	0	0	0	0	0	0	0	0	0	0	0	0	0	0	0	0
521343at33208	0	1	0	1	0	0	0	0	0	0	0	0	0	0	0	0	0	0	0	0	0	0	0	0	0	0	0	0	0	0	0	0	0	0	0	0	0	0	0	0	0	0	0	0	0	0	0	0	0
535782at33208	0	1	0	0	0	0	0	0	0	0	0	0	0	0	0	0	0	0	0	0	0	0	0	0	0	0	0	0	0	0	0	0	0	0	0	0	0	0	0	0	0	0	0	0	0	0	0	0	0
547099at33208	0	1	0	0	0	0	0	0	0	0	0	0	0	0	0	0	0	0	0	0	0	0	0	0	0	0	0	0	0	0	0	0	0	0	0	0	0	0	0	0	0	0	0	0	0	0	0	0	0
549988at33208	0	1	1	0	0	0	0	0	0	0	0	0	0	0	0	0	0	0	0	0	0	0	0	0	0	0	0	0	0	0	0	0	0	0	0	0	0	0	0	0	0	0	0	0	0	0	0	0	0
559146at33208	0	1	0	0	0	0	0	0	0	0	0	0	0	0	0	0	0	0	0	0	0	0	0	0	0	0	0	0	0	1	0	0	0	0	0	0	0	0	0	0	0	0	1	0	0	0	0	0	0
581717at33208	0	1	0	0	0	0	0	0	0	0	0	0	0	0	0	0	0	0	0	0	0	0	0	0	0	0	0	0	0	0	0	0	0	0	0	0	0	0	0	0	0	0	0	0	0	0	0	0	0
582951at33208	0	1	0	0	0	0	0	0	0	0	0	0	0	0	0	0	0	0	0	0	0	0	0	0	0	0	0	0	0	0	0	0	0	0	0	0	0	0	0	0	0	0	0	0	0	0	0	0	0
590221at33208	0	1	0	0	0	0	0	0	0	0	0	0	0	0	0	0	0	0	0	0	0	0	0	0	0	0	0	0	0	0	0	0	0	0	0	0	0	0	0	0	0	0	0	0	0	0	0	0	0
601875at33208	0	1	0	0	0	0	0	0	0	0	0	0	0	0	0	0	0	0	0	0	0	0	0	0	0	0	0	0	0	0	1	0	1	0	0	0	0	0	1	0	0	0	0	0	0	0	0	0	0
602587at33208	0	1	0	0	0	0	0	0	0	0	0	0	0	0	0	0	0	0	0	0	0	0	0	0	0	0	0	0	0	0	0	0	0	0	0	0	0	0	0	0	0	0	0	0	0	0	0	0	0
606958at33208	0	1	0	0	0	0	0	0	0	0	0	0	0	0	0	0	0	0	0	0	0	0	0	0	0	0	0	0	0	0	0	0	0	0	0	0	0	0	0	0	0	0	0	0	0	0	0	0	0
623995at33208	0	1	0	0	0	0	0	0	0	0	0	0	0	0	1	0	0	0	0	0	0	0	0	0	0	0	0	0	0	0	0	0	0	0	0	0	0	0	0	0	0	0	0	0	0	0	0	0	0
633007at33208	0	1	0	0	0	0	0	0	0	0	0	0	0	0	0	0	0	0	0	0	0	0	0	0	0	0	0	0	0	0	0	0	0	0	0	0	0	0	0	0	0	0	0	0	0	0	0	0	0
502584at33208	0	0	0	0	0	0	0	0	0	0	0	0	0	0	0	0	0	0	0	0	0	0	0	0	0	0	0	0	0	1	0	0	0	0	0	0	0	0	0	0	0	0	0	0	0	0	0	0	0
515377at33208	0	0	0	0	0	0	0	1	0	0	0	0	0	0	0	0	0	0	0	0	0	0	0	0	0	0	0	0	0	0	0	0	0	0	0	0	0	0	0	0	0	1	0	0	0	0	0	0	0
558368at33208	0	0	0	1	0	0	0	0	0	0	0	0	0	0	0	0	0	0	0	0	0	0	0	0	0	0	0	0	0	0	0	0	0	0	0	0	0	0	0	0	0	0	0	0	0	0	0	0	0
560566at33208	0	0	0	0	0	0	0	0	0	0	0	0	0	0	0	0	0	0	0	0	0	0	0	0	0	0	0	0	0	1	0	0	0	0	0	0	0	0	0	0	0	0	0	0	0	0	0	0	0
590470at33208	0	0	0	0	0	0	0	0	0	0	0	0	0	0	0	0	0	0	0	0	0	0	0	0	0	0	0	0	0	0	0	0	0	0	0	0	0	0	0	0	0	0	1	0	0	0	0	0	0
92367at33208	0	0	0	0	0	0	0	0	0	0	0	0	0	0	0	0	0	0	0	0	0	0	0	0	0	0	0	0	0	0	0	0	0	0	0	0	0	0	0	0	0	0	0	0	0	0	0	0	0
108764at33208	0	0	0	0	0	0	0	0	0	0	0	0	0	0	0	0	0	0	0	0	0	0	0	0	0	0	0	0	0	0	0	0	0	0	0	0	0	0	0	0	0	0	0	0	0	0	0	0	0
111746at33208	0	0	0	0	0	0	0	0	0	0	0	0	0	0	0	0	0	0	0	0	0	0	0	0	0	0	0	0	0	0	0	0	0	0	0	0	0	0	0	0	0	0	0	0	0	0	0	0	0
216257at33208	0	0	0	0	0	0	0	0	0	0	0	0	0	0	0	0	0	0	0	0	0	0	0	0	0	0	0	0	0	0	0	0	0	0	0	0	0	0	0	0	0	0	0	0	0	0	0	0	0
239149at33208	0	0	0	0	0	0	0	0	0	0	0	0	0	0	0	0	0	0	0	0	0	0	0	0	0	0	0	0	0	0	0	0	0	0	0	0	0	0	0	0	0	0	0	0	0	0	0	0	0
239597at33208	0	0	0	0	0	0	0	0	0	0	0	0	0	0	0	0	0	0	0	0	0	0	0	0	0	0	0	0	0	0	0	0	0	0	0	0	0	0	0	0	0	0	0	0	0	0	0	0	0
272605at33208	0	0	0	0	0	0	0	0	0	0	0	0	0	0	0	0	0	0	0	0	0	0	0	0	0	0	0	0	0	0	0	0	0	0	0	0	0	0	0	0	0	0	0	0	0	0	0	0	0
295556at33208	0	0	0	0	0	0	0	0	0	0	0	0	0	0	0	0	0	0	0	0	0	0	0	0	0	0	0	0	0	0	0	0	0	0	0	0	0	0	0	0	0	0	0	0	0	0	0	0	0
311438at33208	0	0	0	0	0	0	0	0	0	0	0	0	0	0	0	0	0	0	0	0	0	0	0	0	0	0	0	0	0	0	0	0	0	0	0	0	0	0	0	0	0	0	0	0	0	0	0	0	0
360379at33208	0	0	0	0	0	0	0	0	0	0	0	0	0	0	0	0	0	0	0	0	0	0	0	0	0	0	0	0	0	0	0	0	0	0	0	0	0	0	0	0	0	0	0	0	0	0	0	0	0
361216at33208	0	0	0	0	0	0	0	0	0	0	0	0	0	0	0	0	0	0	0	0	0	0	0	0	0	0	0	0	0	0	0	0	0	0	0	0	0	0	0	0	0	0	0	0	0	0	0	0	0
396237at33208	0	0	0	0	0	0	0	0	0	0	0	0	0	0	0	0	0	0	0	0	0	0	0	0	0	0	0	0	0	0	0	0	0	0	0	0	0	0	0	0	0	0	0	0	0	0	0	0	0
399439at33208	0	0	0	0	0	0	0	0	0	0	0	0	0	0	0	0	0	0	0	0	0	0	0	0	0	0	0	0	0	0	0	0	0	0	0	0	0	0	0	0	0	0	0	0	0	0	0	0	0
428754at33208	0	0	0	0	0	0	0	0	0	0	0	0	0	0	0	0	0	0	0	0	0	0	0	0	0	0	0	0	0	0	0	0	0	0	0	0	0	0	0	0	0	0	0	0	0	0	0	0	0
435253at33208	0	0	0	0	0	0	0	0	0	0	0	0	0	0	0	0	0	0	0	0	0	0	0	0	0	0	0	0	0	0	0	0	0	0	0	0	0	0	0	0	0	0	0	0	0	0	0	0	0
448514at33208	0	0	0	0	0	0	0	0	0	0	0	0	0	0	0	0	0	0	0	0	0	0	0	0	0	0	0	0	0	0	0	0	0	0	0	0	0	0	0	0	0	0	0	0	0	0	0	0	0
456998at33208	0	0	0	0	0	0	0	0	0	0	0	0	0	0	0	0	0	0	0	0	0	0	0	0	0	0	0	0	0	0	0	0	0	0	0	0	0	0	0	0	0	0	0	0	0	0	0	0	0
470197at33208	0	0	0	0	0	0	0	0	0	0	0	0	0	0	0	0	0	0	0	0	0	0	0	0	0	0	0	0	0	0	0	0	0	0	0	0	0	0	0	0	0	0	0	0	0	0	0	0	0
474302at33208	0	0	0	0	0	0	0	0	0	0	0	0	0	0	0	0	0	0	0	0	0	0	0	0	0	0	0	0	0	0	0	0	0	0	0	0	0	0	0	0	0	0	0	0	0	0	0	0	0
490961at33208	0	0	0	0	0	0	0	0	0	0	0	0	0	0	0	0	0	0	0	0	0	0	0	0	0	0	0	0	0	0	0	0	0	0	0	0	0	0	0	0	0	0	0	0	0	0	0	0	0
495329at33208	0	0	0	0	0	0	0	0	0	0	0	0	0	0	0	0	0	0	0	0	0	0	0	0	0	0	0	0	0	0	0	0	0	0	0	0	0	0	0	0	0	0	0	0	0	0	0	0	0
515528at33208	0	0	0	0	0	0	0	0	0	0	0	0	0	0	0	0	0	0	0	0	0	0	0	0	0	0	0	0	0	0	0	0	0	0	0	0	0	0	0	0	0	0	0	0	0	0	0	0	0
534757at33208	0	0	0	0	0	0	0	0	0	0	0	0	0	0	0	0	0	0	0	0	0	0	0	0	0	0	0	0	0	0	0	0	0	0	0	0	0	0	0	0	0	0	0	0	0	0	0	0	0
544919at33208	0	0	0	0	0	0	0	0	0	0	0	0	0	0	0	0	0	0	0	0	0	0	0	0	0	0	0	0	0	0	0	0	0	0	0	0	0	0	0	0	0	0	0	0	0	0	0	0	0
558385at33208	0	0	0	0	0	0	0	0	0	0	0	0	0	0	0	0	0	0	0	0	0	0	0	0	0	0	0	0	0	0	0	0	0	0	0	0	0	0	0	0	0	0	0	0	0	0	0	0	0
568170at33208	0	0	0	0	0	0	0	0	0	0	0	0	0	0	0	0	0	0	0	0	0	0	0	0	0	0	0	0	0	0	0	0	0	0	0	0	0	0	0	0	0	0	0	0	0	0	0	0	0
613522at33208	0	0	0	0	0	0	0	0	0	0	0	0	0	0	0	0	0	0	0	0	0	0	0	0	0	0	0	0	0	0	0	0	0	0	0	0	0	0	0	0	0	0	0	0	0	0	0	0	0
619250at33208	0	0	0	0	0	0	0	0	0	0	0	0	0	0	0	0	0	0	0	0	0	0	0	0	0	0	0	0	0	0	0	0	0	0	0	0	0	0	0	0	0	0	0	0	0	0	0	0	0
638541at33208	0	0	0	0	0	0	0	0	0	0	0	0	0	0	0	0	0	0	0	0	0	0	0	0	0	0	0	0	0	0	0	0	0	0	0	0	0	0	0	0	0	0	0	0	0	0	0	0	0
640187at33208	0	0	0	0	0	0	0	0	0	0	0	0	0	0	0	0	0	0	0	0	0	0	0	0	0	0	0	0	0	0	0	0	0	0	0	0	0	0	0	0	0	0	0	0	0	0	0	0	0
Number of BUSCO genes present in each transcriptome	47	63	5	4	3	0	0	1	0	0	2	1	0	1	2	2	0	0	0	0	1	0	0	1	0	0	1	0	0	8	1	0	1	0	0	0	5	0	1	1	0	1	3	1	0	0	0	0	0
Number of BUSCO genes absent from > 90% of the transcriptomes	109
Number of BUSCO genes absent in all transcriptomes	30
Number of BUSCO genes present in Mlig or Pvit or both, and sporadic in Cyli, Kamp and planarian transcriptomes	74
Number of BUSCO genes present in Mlig and Pvit, and sporadic in Cyli, Kamp and planarian transcriptomes	36

## Sheet: S. Table 6
Supplementary Table 6.Supplementary Table 6. Primer and gene sequences used in this study. GeneBank accession IDs are listed for all the sequences. Note that only the primer sequences for newly cloned genes are listed. Constructs 1 to 14: ß-Catenin-1 N-terminal fragments of multiple species for the assessment of relative mAb affinities. Gene fragments were cloned into pAff8c and used as template …
number	Gene	Gene name	Species	Genebank acession	Forward primer sequence	Reverse primer sequence	F internal primers for shorter fragment amplification from pPRT4P	R primer for shorter fragment amplification from pPRT4P
1	ß-Catenin-1, putative	Bcan-ß-Catenin-1	Bdelloura candida	OR504524	ACAATGAATGATAATTGTAAAATGATTAATTCTCC	CTCCATTGAGAAACCAAGTAGTTTAACC	n.a.	n.a.
2	ß-Catenin-1, putative	Came-ß-Catenin-1	Camerata robusta	OR504521	ATGAATGACAATTCCAAGATGATAAG	TTCCATTGTAAATCCAAGCAGTTTTAC	n.a.	n.a.
3	ß-Catenin-1, putative	Cura-ß-Catenin-1	Cura pinguis	OR504519	ATGATGAACGAAAGTATGAATATTGTTAATTC	TTCCATAGAAAATCCAAGTAATTTTACC	n.a.	n.a.
4	ß-Catenin-1, putative	Dlac-ß-Catenin-1	Dendrocoelum lacteum	OR504514	ATGAATGAACAATTAAATTCCATGAATTCC	TTCCATAGAAAATCCAAGTAATTTTACC	n.a.	n.a.
5	ß-Catenin-1, putative	Dtah-ß-Catenin-1	Dugesia tahitiense	OR504515	ATGATGAACGAAAGTATGAATATTGTC	TTCCATAGAAAATCCAAGCAATTTTAC	n.a.	n.a.
6	ß-Catenin-1, putative	Gsex-ß-Catenin-1	Girardia tigrina	OR504520	ATGATGAACGAAAGTATGAATATTGTAAATTCTCC	CATTGAAAATCCCAACAATTTAACCAAACACG	n.a.	n.a.
7	ß-Catenin-1, putative	Pfel-ß-Catenin-1	Polycelis felina	OR504522	GTTATGAACGAACAAATGAATATCG	TTCCATCGAAAATCCAAGAAGTTTAACC	n.a.	n.a.
8	ß-Catenin-1, putative	Phpy-ß-Catenin-1	Phagocata pyrenaica	OR504523	ATGAATGAACACATGAATGTTGTTAATTCA	TTCCATGGTAAATCCAAGAAGTTTGAC	n.a.	n.a.
9	ß-Catenin-1, putative	Pten-ß-Catenin-1	Polycelis tenuis	OR504513	ATGAATGAGCAGATGAATATGGTA	TTCCATAGAAAATCCCAGAAGTTTCACCAA	n.a.	n.a.
10	ß-Catenin-1, putative	Ptor-ß-Catenin-1	Planaria torva	OR504516	ATGAATGAACAGATGAATATCGTA	TTCAATAGTAAATCCAAGAAGTTTGAC	n.a.	n.a.
11	ß-Catenin-1, putative	Spas-ß-Catenin-1	Spathula sp.	OR504518	ATGATGAACGAAAGTATGAATATTGCCAATTCC	CATCGAAAATCCAAGTAGCTTGACTAAGC	n.a.	n.a.
12	ß-Catenin-1, putative	Phsa-ß-Catenin-1	cf. Atrioplanaria	OR504517	ATGAATGATCAGATGAGTATTTTAAATTCTC	CTATTCCATTGAGAACCCAAGAAGC	n.a.	n.a.
13	ß-Catenin-1	Smed-ß-Catenin-1	Schmidtea mediterranea	EU296629.1	n.a.	n.a.	n.a.	n.a.
14	ß-Catenin-1	Djap-ß-Catenin-1	Dugesia japonica	MG599480; HQ738521	n.a.	n.a.	n.a.	n.a.
15	APC	Smed-APC	Schmidtea mediterranea	EU130785.1	n.a.	n.a.	n.a.	n.a.
16	APC	Bcan-APC	Bdelloura candida	OR504529	GCTCTGTTGGTTCATTGGACAG	TTTGGAGGTTTTGGAGGCCG	n.a.	n.a.
17	APC	Came-APC	Camerata robusta	OR504525	GTTTACAGGGGGAGCGGTAC	TACTGCTGCTGTTGTGTTGG	n.a.	n.a.
18	APC	Cura-APC	Cura pinguis	OR504527	TCCGTCAACTTTTGTATCGACAG	TCAGCTGGAGTGTTCTCAGTC	n.a.	n.a.
19	APC	Pten-APC	Polycelis tenuis	OR504526	ACGGAAAGTCGAACAAATGCG	TCGCTGGAGTGTTCTCAGTC	n.a.	n.a.
20	APC	Ptor-APC	Planaria torva	OR504528	TGTGAAATTCGAATCTGAACCGC	TCGTCATTAACATGGAGGGGG	n.a.	n.a.
21	axin 2	Smed-axin2	Schmidtea mediterranea	GU808529.1	n.a.	n.a.	n.a.	n.a.
22	CPEB-1	Smed-CPEB-1	Schmidtea mediterranea	KU990884.1	n.a.	n.a.	n.a.	n.a.
23	evi	Smed-evi	Schmidtea mediterranea	FJ463748.1	n.a.	n.a.	n.a.	n.a.
24	ferritin A	Smed-ferritin A	Schmidtea mediterranea	OR504512	ATGACACACAGAAAAATGTCTCTCAC	TTAGAATCGATAAGTAGATCCAATTG	n.a.	n.a.
25	ferritin B	Smed-ferritin B	Schmidtea mediterranea	OR504511	ATGTCACTTTCAAAAGTTATTGAAGTTC	AACGATTCATTGATCCAATAATAGG	n.a.	n.a.
26	ferritin C	Smed-ferritin C	Schmidtea mediterranea	OR504510	ATGTCTTCAAAAGTTGTTGATGTTCC	CTAGAATCGAGTGGTTGATCCG	n.a.	n.a.
27	ferritin D	Smed-ferritin D	Schmidtea mediterranea	KY348655.1	n.a.	n.a.	n.a.	n.a.
28	fzd-1	Smed-fzd-1	Schmidtea mediterranea	KY348657.1	n.a.	n.a.	n.a.	n.a.
29	fzd-4.2	Smed-fzd-4.2	Schmidtea mediterranea	KY348658.1	n.a.	n.a.	n.a.	n.a.
30	fzd-4.3	Smed-fzd-4.3	Schmidtea mediterranea	KY348659.1	n.a.	n.a.	n.a.	n.a.
31	fzd-4.4	Smed-fzd-4.4	Schmidtea mediterranea	KY348660.1	n.a.	n.a.	n.a.	n.a.
32	fzd-5/8d2	Smed-fzd-5/8d2	Schmidtea mediterranea	KY348662.1	n.a.	n.a.	n.a.	n.a.
33	fzd-5/8d4	Smed-fzd-5/8d4	Schmidtea mediterranea	KT983962.1	n.a.	n.a.	n.a.	n.a.
34	msy-4	Smed-msy-4	Schmidtea mediterranea	BK007100.1	n.a.	n.a.	n.a.	n.a.
35	notum	Smed-notum	Schmidtea mediterranea	JF725701.1	n.a.	n.a.	n.a.	n.a.
36	ophis	Smed-ophis	Schmidtea mediterranea	KX018822.1	n.a.	n.a.	n.a.	n.a.
37	sFRP-2	Smed-sFRP-2	Schmidtea mediterranea	HM751831.1	n.a.	n.a.	n.a.	n.a.
38	surfactant-b	Smed-surfactant-b	Schmidtea mediterranea	KY847536	n.a.	n.a.	n.a.	n.a.
39	tsp-1	Smed-tsp-1	Schmidtea mediterranea	DN305069	n.a.	n.a.	n.a.	n.a.
40	ß-Catenin-1, putative	Bcan-ß-Catenin-1	Bdelloura candida	OR504524	GCACTTGAAACCCATGCTCC	CACAGCTCACACATTCACC	CGGCAGAACAAAATTTGATGACG	PR244
41	ß-Catenin-1, putative	Came-ß-Catenin-1	Camerata robusta	OR504521	GATTTGTGCAGCCGGGATTC	CACTCCAGGTGGAATTCCCG	n.a.	n.a.
42	ß-Catenin-1, putative	Cura-ß-Catenin-1	Cura pinguis	OR504519	ACATGGCGGAGAAGGTATGG	ACAAACATGCACATGGGACG	ACAAATTGGTATCCAGTCAGC	PR244
43	ß-Catenin-1, putative	Pten-ß-Catenin-1	Polycelis tenuis	OR504513	ATGAATGAGCAGATGAATATGGTA	CTAGGGCTTGTGGAGACGG	CGCGATTCGCCACAGAGG	PR244
44	ß-Catenin-1, putative	Ptor-ß-Catenin-1	Planaria torva	OR504516	ATGAATGAACAGATGAATATCGTA	TTCAATAGTAAATCCAAGAAGTTTGAC	TACTCGATGAGAGTATCGAAGTTAC	PR244
constructs	source
pPRT-4P vector	Aslanidis and de Jong, 1990
pAff8c vector	Larsson, 2000
